# Supplementary material for: Band Structure and Energy Level Alignment of Chiral Graphene Nanoribbons on Silver Surfaces
Source: Nanomaterials (Basel). 2021 Dec 6;11(12):3303. doi: 10.3390/nano11123303 (PMC8705322; doi:10.3390/nano11123303)
Supplement: Supplementary file 1 [file nanomaterials-11-03303-s001.zip]

Archive with 1 entries (1 files):
- nanomaterials-1483735-supplementary.pdf
